# Supplementary material for: Real-World Quality-of-Life Data in Metastatic Breast Cancer Patients Treated with CDK4/6 Inhibitors Using Four Assessment Tools
Source: Cancers (Basel). 2025 Feb 26;17(5):818. doi: 10.3390/cancers17050818 (PMC11899285; doi:10.3390/cancers17050818)
Supplement: Supplementary file 1 [file cancers-17-00818-s001.zip]

Archive with 10 entries (9 files):
- cancers-3483021-supplementary/
- cancers-3483021-supplementary/DASS-21 english.pdf
- cancers-3483021-supplementary/DASS-21 romanian.pdf
- cancers-3483021-supplementary/MFI english.pdf
- cancers-3483021-supplementary/MFI romanian.pdf
- cancers-3483021-supplementary/Pittsburgh Sleep Quality Index english.pdf
- cancers-3483021-supplementary/Pittsburgh Sleep Quality Index romanian.pdf
- cancers-3483021-supplementary/QLQ-C30 English.pdf
- cancers-3483021-supplementary/QLQ-C30 Romanian.pdf
- cancers-3483021-supplementary/Test statistics.pdf
